# Supplementary material for: Integrating network pharmacology and experimental validation to clarify the anti-hyperuricemia mechanism of cortex phellodendri in mice
Source: Front Pharmacol. 2022 Nov 10;13:964593. doi: 10.3389/fphar.2022.964593 (PMC9692208; doi:10.3389/fphar.2022.964593)
Supplement: Supplementary file 1 [file Table2.XLSX]

## Sheet: compound targets
ABCA1
ABCB1
ABCB11
ABCB4
ABCC1
ABCG2
ABCG5
ACAT1
AGT
AHR
AKR1A1
AKT1
APOA1
APOB
APOE
AR
ATP2A2
BAX
BCL2
BCL2L1
BGLAP
CASP1
CASP3
CASP8
CASP9
CAT
CCL2
CCNB1
CCND1
CD36
CDKN1A
CHUK
COL1A1
CXCL8
CYCS
CYP1A1
CYP1A2
CYP3A4
DDIT3
DHCR24
DPP4
EDN1
EGF
ENPEP
FAS
FASN
FDFT1
FN1
FOS
FOXO3
GCK
GCKR
GLI2
HAMP
HDC
HMGCR
HNF4A
HSD17B4
HSPA5
ICAM1
IGF1
IKBKB
IL10
IL1B
IL2
IL6
INS
INSR
IRS1
JUN
KCNQ1
KDR
KNG1
LCAT
LDLR
LEP
LPL
MAOA
MAPK1
MAPK14
MAPK3
MAPK8
MMP2
MMP3
MMP9
MTOR
MYC
NFATC1
NFE2L2
NFKB1
NFKBIA
NOS2
NOS3
NR1H3
NR3C1
NR3C2
P2RX7
PARP1
PDK1
PON1
PPARG
PTGS2
RELA
RXRA
SCARB1
SIRT1
SLC22A1
SLC22A2
SLC2A2
SOD1
SREBF1
SREBF2
STAT3
TGFB1
TH
TLR4
TNF
TP53
TYMS
VCAM1
VEGFA
XDH

## Sheet: disease targets 
SLC2A9
SLC22A12
XDH
PNP
PRPS1
STX16
MOCS1
MOCS2
MOCOS
HPRT1
ABCG2
APLN
ALDH16A1
SLC5A8
JAK2
SLC22A2
UMOD
STAT3
REN
HNF1B
MUC1
VEGFA
SARS2
G6PC
PPARG
MYC
SLC37A4
RREB1
KCNQ1
HNF4A
SIPA1L3
ALDOB
ACAT1
FBP1
WDR72
IGF1R
KCNQ1-AS1
UOX
HMBS
SEC61A1
HMGCL
NFATC1
TNFRSF11B
LRP2
LRIG1
SH2B1
ALMS1
PFKM
NFAT5
TMEM171
SLC2A6
SLC25A26
GNAS
BCAS1
TNFRSF11A
PHKG2
DPEP1
EIF2AK3
BAZ1B
ETV5
PHKA2
CLDN16
SFMBT1
NLRP3
IL6
IL1B
SLC22A6
GPT
TNF
MTHFR
APOE
ADRB3
CRP
RAPGEF5
IL18
CXCL8
KCNK3
SLC5A2
SIRT1
ALB
HLA-B
CASP8
FABP2
P2RX7
COL1A1
SLC22A8
DECR1
PERCC1
MEFV
LCN2
APOA1
DBP
GCKR
CYBA
GH1
PRKG2
SLC22A11
CDC42BPG
ACTA2
MAPK3
PSPN
SLC47A1
PSPH
PPARA
B2M
PRPSAP1
PRPSAP2
REG1A
TYMS
UCP2
RARRES2
PLA2G7
FUZ
CAPN1
CASP3
CAT
WNT3A
SELENBP1
P2RX6
SLC28A2
THBD
TCTA
RELA
RRBP1
SAA1
CCL2
CCL5
SHBG
GORASP1
WNK1
SLC4A1
SLC23A1
STXBP3
SYT1
ADIPOQ
SHLD2
SLC17A4
ATN1
EDN1
FBL
ETFA
EZH2
ALDH2
ZNF365
P2RX2
FOXO3
GPATCH8
MPRIP
ABCA4
MTOR
HAVCR1
AFP
OIT3
P2RX5-TAX1BP3
RIDA
ABCC4
KLF2
SLC17A3
RIPK3
ERCC8
CLTC
ZPBP2
ADH1B
COMP
BPIFA2
CSH2
CST3
GJA4
GLI2
GNB3
MMP3
MSMB
P2RX1
P2RX3
P2RX4
P2RX5
P2RY1
P2RY2
PC
SERPINA5
ADIPOR1
PON1
POU2F2
NR3C2
MAOA
IFNL3
HAS2
HBG1
HBG2
HFE
HNF4G
HSPA9
HTR2A
APOC3
IL10
AR
KHK
CSH1
MIR143
CCHCR1
HMOX1
INS1
SLC22A1
SLC22A5
AGT
PTGS2
MPO
NFKBIA
DDIT3
MAPK1
ABCC2
JUN
CD36
NOS3
FOS
MMP9
GSR
SREBF1
CASP1
TXNIP
IFNG
CDH1
LEP
FASN
GLUL
LEPR
AGTR1A
INSR
IRS1
SREBF2
ADIPOR2
ALDH1A1
PYCARD
ACACA
CPT1A
FN1
SOD2
CXCL10
ACADL
FABP4
ALPL
GPX1
SLC22A4
ABCB11
GSTT1
NR1H3
LCAT
IKBKB
SLC27A2
APOA4
TDO2
VNN1
KDR
PKLR
STAT1
ECHS1
IGF1
NR3C1
BGLAP
ABCC1
LIPC
DGAT1
SLC22A7
UGT1A1
RPS6
ABCC3
EIF4EBP1
JAK1
GPX4
CBR1
CYP2C19
CYP2C9
SLCO1A1
IL1A
BMF
ME1
FMO1
ENPP1
PRDX6
LGALS9
MAPK14
CKM
SLC8A1
HSD17B4
LPL
NR1I3
PDIA3
ABCC6
ARG1
ABCB4
PDE5A
SULT2A6
SLC46A1
SLC5A3
CYP3A23-3A1
ADH4
SERPINA1
PSMC3
HSDL2
DHRS4
HAO2
CFI
FDFT1
ENO1
PDIA6
INHBE
C1S
TGFBI
DPYD
IGFBP2
CADPS2
FDPS
PRDX2
ABCB1A
SDC2
AKR1C1
PON2
AKR1C3
TXN1
IFNB1
GAPDH
DPP4
AKR7A3
CREM
DHCR24
CCL17
ECI2
MAP2K2
PTPRF
ECI1
CAR3
DNAJC3
PYGL
ADTRP
HBB
SERPINA10
ABCG5
SERPINF2
PSMA6
EHHADH
ACOT4
C8B
GGH
PTMS
BAAT
APCS
OTC
KRT8
GCHFR
IGFALS
PSMB1
CDO1
PROC
COX4I1
DCXR
HAL
CSRP1
TIMM21
SLC6A6
IYD
SERPINA4
ACO1
ACOT12
C4BPA
GTF2H5
NDUFS5
CES2
PCCB
CA2
SERINC3
LOX
TKFC
CPQ
PHYH
AKR1C2
PSMC5
RPS19
CCL22
PGRMC1
TXNL1
ST6GAL1
RNASE4
AKR1A1
EPCAM
KNG1
GPLD1
PLN
TGFB1
ENC1
PSMD4
RPL32
CTNNA1
DBI
CYP2D4
ATP6V1F
UHRF1BP1L
AFM
PCX
PEX19
RPL4
CYP2B2
SSX2IP
GULO
PCSK6
PCTP
EEF1G
PSMB3
SRM
RRAS2
ACO2
HPS5
TMED7
COPG1
SYNJ2BP
UQCR11
CISD1
ITIH4
ESD
AKR7A2
NAP1L1
PLG
GRIN2A
BCL2
BAX
BNIP3
CMBL
GBE1
ZDHHC23
ABHD14B
MMUT
CPN1
GRPEL1
RPS3A
RPL3
ETFB
NAT8
CAPRIN1
EIF4A2
ISYNA1
ERP29
SHMT2
PAICS
S1PR1
GJB1
TMEM123
SLC25A3
SUCLG1
PSMD1
ALDH1A7
HDC
ZWINT
EYA3
CHP1
SBSPON
SDHD
SURF4
EYA2
ABHD1
SRPRB
H3F3B
SDHC
COQ3
UFD1
BCL6B
RPS20
GRINA
TMBIM1
APOH
UBE2N
SLC25A13
TMED2
RPL15
OAF
RPL17
RPL23
ATP6V1A
YWHAG
ENPEP
OGDH
SLC39A8
TMEM97
ATF5
NDRG2
TAC1
PGAM1
CYP4F6
BDKRB2
CYP2F4
ABCC5
OLR59
CYP2B3
CYP2J4
PSMC1
PLS3
FAAH
FADS2
RAB5IF
PPDPF
APOOL
SLC66A2
MRO
SPPL2A
RT1-S3
EARS2
CLPP
LCMT1
CEPT1
PIGP
NFX1
RPS18
NDUFV3
NIPAL2
OSTC
RNPS1
MAN2B1
PLBD1
DEXI
DCAF11
ASGR2
KDELR2
PZP
WDR26
THNSL2
NAA38
DMAC2L
AP2M1
RPN2
IMPA1
CLCN4
RPS14
ADD1
ATP6AP2
HGD
MYADM
ARL6IP1
SFXN1
AKR1C4
ST3GAL6
C1QBP
RPL13
GAMT
HTRA1
CASP9
BTF3
C2CD2
CYP2T1
ATP5F1E
CYP3A9
CCND1
NOS2
ATF4
HSPA5
DHX16
PTTG1IP
ABHD17A
COPS4
ADAM15
CSNK2B
MASP2
HMGN1
NME2
GZMA
AKR1B8
NFE2L2
SERPINE1
CYP2E1
CYP1A2
CYP4A8
TEGT
CYP2D3
MRPL2
FDX2
HBA-A2
CMPK1
DHRS7B
ALKBH7
MRPL9
CLPTM1L
TMCO1
LRP3
NEU2
PDCL3
OBP3
EIF4H
RPL11
NIT1
RNF103
UBA52
PABPC4
C7
MYCBP2
MYO1D
RPS8
CYP2A1
ICAM1
SOD1
ABCA1
INS
CYP3A4
CYP1A1
CP
HMGCS2
XBP1
NR0B2
TLR4
CCN2
PPARGC1A
AHR
AKT1
MAPK8
ATP2A2
TH
EIF2S1
PLAT
RXRA
PARP1
VCAM1
BCL2L1
TP53
PPARD
CHUK
FAS
HMGCR
PCK1
ACADM
ACLY
MMP2
CYP4A14
GPAM
SCD
FGF21
HSPE1
UCP1
G6PC1
ELOVL6
IL2
SLC2A2
ACOX1
TRIB3
CYCS
ACACB
SCD1
SORD
ALAD
NFKB1
ABCB1
CDKN1A
CYP2C8
PIK3R1
EGF
LDLR
CCNB1
LDHB
APOB
FOXO1
CYP2C29
CYP3A11
NOX4
ACE
IGFBP3
ITIH3
TRAP1
THRSP
COX2
DLD
SCARB1
INSIG1
MLYCD
NGF
HSPD1
FABP3
GCK
ATP1B1
S100A6
PEMT
PDK1
HAMP
FTH1
FHL2
