# Supplementary material for: Integrating network pharmacology and experimental validation to clarify the anti-hyperuricemia mechanism of cortex phellodendri in mice
Source: Front Pharmacol. 2022 Nov 10;13:964593. doi: 10.3389/fphar.2022.964593 (PMC9692208; doi:10.3389/fphar.2022.964593)
Supplement: Supplementary file 2 [file Table3.XLSX]

## Sheet: body weight
			body weight
	NC	HUA	Feb 5	PC 200	PC 400	PC 800
1	25.6	22.9	30.4	27.4	28.7	33
2	25.8	25.6	28.6	32	31.5	29.8
3	23.1	25	28.4	27.8	30.1	26.2
4	26.2	29.8	28.3	29.5	31.7	29.2
5	28.5	21.9	33.2	30.6	27.3	26.9
6	29.7	27.5	31.1	23.5	30.4	30.1
7	33.2	27.5	29.1	26.5	27.1	30.3
8	26.4	30.4	27.3	29.5	28.4	29.2
9	30.3	29.8	26.1	28.2	23.7	25.6
10	29.2	31	25.3	27.3	29.6	29.3
mean	27.8	27.14	28.78	28.23	28.85	28.96
sd	2.92347	3.20285	2.34606	2.36081	2.40104	2.19859

## Sheet: organ weight and index
			kidney weight								kidney index
	NC	HUA	Feb 5	PC 200	PC 400	PC 800			NC	HUA	Feb 5	PC 200	PC 400	PC 800
1	0.26	0.53	0.36	0.22	0.28	0.23		1	1.01562	2.31441	1.18421	0.80292	0.97561	0.69697
2	0.23	0.5	0.26	0.27	0.29	0.26		2	0.891473	1.95312	0.909091	0.84375	0.920635	0.872483
3	0.21	0.7	0.28	0.32	0.27	0.27		3	0.909091	2.8	0.985915	1.15108	0.89701	1.03053
4	0.23	0.5	0.32	0.3	0.26	0.26		4	0.877863	1.67785	1.13074	1.01695	0.820189	0.890411
5	0.33	0.46	0.3	0.28	0.29	0.2		5	1.15789	2.10046	0.903614	0.915033	1.06227	0.743494
6	0.31	0.58	0.32	0.24	0.28	0.36		6	1.04377	2.10909	1.02894	1.02128	0.921053	1.19601
7	0.39	0.45	0.36	0.38	0.23	0.26		7	1.1747	1.63636	1.23711	1.43396	0.848708	0.858086
8	0.28	0.52	0.36	0.36	0.36	0.26		8	1.06061	1.71053	1.31868	1.22034	1.26761	0.890411
9	0.4	0.46	0.31	0.42	0.3	0.32		9	1.32013	1.54362	1.18774	1.48936	1.26582	1.25
10	0.34	0.56	0.29	0.36	0.32	0.36		10	1.16438	1.80645	1.14625	1.31868	1.08108	1.22867
mean	0.298	0.526	0.316	0.315	0.288	0.278		mean	1.06155	1.96519	1.10323	1.12134	1.006	0.965707
sd	0.0671317	0.0747143	0.0353396	0.0645067	0.0348967	0.0526624		sd	0.144477	0.382459	0.140424	0.241459	0.160319	0.200118
		##	**	**	**	**				##	**	**	**	**
			liver weight								liver index
	NC	HUA	Feb 5	PC 200	PC 400	PC 800			NC	HUA	Feb 5	PC 200	PC 400	PC 800
1	1.35	1.06	1.54	1.51	1.44	1.73		1	5.27344	4.62882	5.06579	5.51095	5.01742	5.24242
2	1.44	1.31	1.61	1.63	1.64	1.33		2	5.5814	5.11719	5.62937	5.6993	5.125	4.22222
3	1.29	1.34	1.35	1.59	1.63	1.46		3	5.58442	5.36	4.75352	5.59859	5.86331	4.8505
4	1.39	1.57	1.49	1.62	1.48	1.47		4	5.30534	5.26846	5.26502	5.72438	5.01695	4.63722
5	1.48	1.38	1.62	1.51	1.45	1.27		5	5.19298	6.30137	4.87952	4.54819	4.73856	4.65201
6	1.21	1.3	1.43	1.51	1.52	1.79		6	4.07407	4.72727	4.59807	4.85531	6.46809	5.88816
7	1.46	1.69	1.49	1.38	1.29	1.46		7	4.39759	6.14545	5.12027	4.74227	4.86792	5.38745
8	1.24	1.45	1.39	1.29	1.33	1.39		8	4.69697	4.76974	5.09158	4.72527	4.50847	4.89437
9	1.52	1.49	1.26	1.32	1.26	1.33		9	5.0165	5	4.82759	5.05747	4.46809	5.61181
10	1.31	1.52	1.41	1.47	1.4	1.26		10	4.4863	4.90323	5.57312	5.81028	5.12821	4.25676
mean	1.369	1.411	1.459	1.483	1.444	1.449		mean	4.9609	5.22215	5.08038	5.2272	5.1202	4.96429
sd	0.105877	0.174639	0.113866	0.119541	0.130231	0.181197		sd	0.521296	0.577548	0.337296	0.488051	0.614552	0.558056
			spleen weight								spleen index
	NC	HUA	Feb 5	PC 200	PC 400	PC 800			NC	HUA	Feb 5	PC 200	PC 400	PC 800
1	0.08	0.07	0.1	0.1	0.1	0.11		1	0.3125	0.305677	0.328947	0.364964	0.348432	0.333333
2	0.06	0.12	0.09	0.11	0.09	0.09		2	0.232558	0.46875	0.314685	0.34375	0.285714	0.302013
3	0.04	0.08	0.09	0.08	0.11	0.08		3	0.17316	0.32	0.316901	0.28777	0.365449	0.305344
4	0.06	0.1	0.07	0.09	0.08	0.14		4	0.229008	0.33557	0.24735	0.305085	0.252366	0.479452
5	0.05	0.08	0.09	0.11	0.1	0.1		5	0.175439	0.365297	0.271084	0.359477	0.3663	0.371747
6	0.06	0.07	0.08	0.07	0.1	0.11		6	0.20202	0.254545	0.257235	0.297872	0.328947	0.365449
7	0.09	0.09	0.07	0.1	0.09	0.08		7	0.271084	0.327273	0.24055	0.377358	0.332103	0.264026
8	0.07	0.11	0.08	0.11	0.11	0.12		8	0.265152	0.361842	0.29304	0.372881	0.387324	0.410959
9	0.09	0.1	0.09	0.09	0.08	0.09		9	0.29703	0.33557	0.344828	0.319149	0.337553	0.351562
10	0.07	0.09	0.05	0.09	0.09	0.08		10	0.239726	0.290323	0.197628	0.32967	0.304054	0.273038
mean	0.067	0.091	0.081	0.095	0.095	0.1		mean	0.239768	0.336485	0.281225	0.335798	0.330824	0.345692
sd	0.0163639	0.0166333	0.0144914	0.0135401	0.0108012	0.02		sd	0.0475645	0.0568816	0.0463363	0.032626	0.0407122	0.0657366
										##

## Sheet: UA CRE BUN
			Serum Uric Acid (μmol/L)								Serum Creatinine (μmol/L)								Serum BUN (mmol/L)
	NC	HUA	Feb 5	PC 200	PC 400	PC 800			NC	HUA	Feb 5	PC 200	PC 400	PC 800			NC	HUA	Feb 5	PC 200	PC 400	PC 800
1	91.4634	178.049	45.7317	101.22	79.878	64.0244		1	64.0697	87.6337	60.7073	54.7411	36.5829	81.4831		1	3.98792	7.52906	5.98038	6.29283	3.48075	3.4566
2	81.0976	193.902	83.5366	90.8537	66.4634	82.9268		2	71.3275	76.8358	88.2351	76.4804	33.6442	64.1244		2	4.27774	7.36302	4.93283	3.47774	3.36151	4.59019
3	79.2683	182.927	65.8537	87.1951	75.6098	68.2927		3	62.6209	79.9522	52.7387	98.8417	56.1968	90.9415		3	3.60453	8.75774	5.52755	4.99019	2.35019	4.82113
4	78.6585	165.244	79.2683	78.6585	61.5854	94.5122		4	43.5673	66.284	80.991	82.7952	43.335	40.8747		4	4.80151	6.25057	4.24755	5.07925	3.14113	3.34491
5	78.0488	143.902	85.9756	100	76.2195	71.3415		5	43.3486	86.759	67.2271	54.6933	47.5038	77.4919		5	3.9683	8.18264	5.36151	4.10415	3.05208	3.02943
6	69.5122	168.902	46.9512	121.341	82.9268	62.1951		6	50.4014	92.773	64.6028	111.116	38.5785	50.5792		6	4.18264	7.15019	5.84151	4.38642	4.24151	2.76377
7	62.1951	147.561	56.0976	78.0488	88.4146	84.1463		7	74.9769	79.8975	59.1765	74.4712	58.6844	67.3228		7	2.72302	6.3034	2.77132	3.23321	3.91547	4.38943
8	81.7073	129.878	67.0732	118.902	92.6829	70.7317		8	55.8687	104.446	65.1905	84.4627	57.3723	68.5119		8	2.90415	8.49811	3.7917	4.49208	3.53208	4.63094
9	64.6341	198.78	71.3415	120.732	67.6829	61.5854		9	72.954	92.5543	83.1506	65.2179	75.7697	54.2969		9	4.54038	7.4234	3.52604	4.45283	3.50189	4.24755
10	59.1463	181.707	78.0488	125.61	48.1707	61.5854		10	76.5488	110.665	78.271	64.2064	67.1314	62.6619		10	4.35019	7.63472	4.34113	3.20302	3.59849	4.54943
mean	74.5732	169.085	67.9878	102.256	73.9634	72.1341		mean	61.5684	87.78	70.0291	76.7026	51.4799	65.8288		mean	3.93404	7.50928	4.63215	4.37117	3.41751	3.98234
sd	10.2478	22.5547	14.4902	18.3604	13.319	11.3823		sd	12.6913	13.1466	11.8137	18.3531	13.8743	14.9901		sd	0.676031	0.830141	1.07132	0.950316	0.509485	0.754766
		##	**	**	**	**				##			**	*				##	**	**	**	**

## Sheet: liver xod and serum xod
			Serum XOD (U/L)								Liver XOD (U/gprot)
	NC	HUA	Feb 5	PC 200	PC 400	PC 800			N	M	feb	PCL	PCM	PCH
1	12.2859	25.8929	14.1271	22.1183	18.27	17.0732		1	6.71566	12.1406	8.92364	14.4616	15.6116	11.3606
2	12.7094	24.1989	12.7094	21.3817	18.3437	17.4783		2	9.9479	14.4883	8.63594	12.9813	13.187	12.9297
3	14.0903	22.2287	14.0903	22.4129	15.9316	18.7487		3	10.3748	15.9878	10.2529	15.7528	10.0297	9.7572
4	13.7037	26.9608	17.3862	17.4046	21.2529	17.1468		4	8.80828	13.6591	9.33366	10.9734	13.4142	10.6756
5	13.6852	20.6268	13.6852	21.5659	16.5576	18.6751		5	8.64061	10.7662	9.043	10.4726	10.1779	8.98316
6	14.4402	25.8744	18.1227	24.1437	21.4922	15.3608		6	7.72892	10.5	11.1381	11.4331	9.2254	9.42449
7	14.3481	27.9183	14.3481	22.2656	17.0732	16.8522		7	8.16631	9.25602	6.81386	15.7486	12.8528	8.54996
8	16.5024	24.4383	15.3792	20.3322	16.6497	17.3125		8	10.0022	13.8778	9.71903	12.6487	12.6919	7.73223
9	16.6681	23.2967	14.9925	23.9227	16.8154	15.416		9	6.5271	14.5606	11.0144	11.3441	10.7611	10.3455
10	11.3468	26.39	16.7049	22.0998	18.5094	15.637		10	7.69775	16.1909	9.68413	14.2411	10.8768	13.0903
mean	13.978	24.7826	15.1546	21.7647	18.0896	16.9701		mean	8.46095	13.1427	9.45587	13.0057	11.8828	10.2849
sd	1.68421	2.26189	1.73995	1.89951	1.93194	1.2149		sd	1.34961	2.37478	1.2533	1.96142	1.97816	1.77695
		##	**	**	**	**				##	**			*

## Sheet: qRT-PCR
		XOD mRNA						ABCG2 mRNA						PI3K mRNA
	NC	HUA	Feb 5	PC 400			NC	HUA	Feb 5	PC 400			NC	HUA	Feb 5	PC 400
1	1.11714	1.59752	0.863342	0.759592		1	0.927416	0.938109	1.06921	1.34772		1	0.901437	2.19457	1.45439	1.74123
2	1.12022	1.3129	0.859178	1.19573		2	0.964638	0.875461	1.03217	1.31631		2	0.951085	2.05915	1.3827	1.38976
3	1.40033	1.3711	1.18078	1.4025		3	1.38306	0.973479	0.726792	0.917285		3	1.12772	2.06248	1.28924	1.23919
4	1.46266	1.45585	0.89895	1.18469		4	1.23531	0.960257	0.721432	0.944178		4	1.01634	1.78989	0.974008	1.56404
5	0.667873	1.69749	0.986809	1.18292		5	0.872117	0.915928	0.704342	0.851295		5	1.02231	1.46505	0.961889	1.35658
6	0.69261	1.75929	1.28411	1.27605		6	0.881475	0.939582	0.818338	0.940015		6	1.16845	1.48279	1.16384	1.35678
7	0.821022	1.95217	0.787317	0.721742		7	0.895628	0.863084	0.713865	0.956638		7	0.89957	1.98401	1.22317	1.30256
8	0.718145	1.96526	0.913629	0.833753		8	0.840351	0.88717	0.860012	0.930269		8	0.913088	2.11196	1.40075	1.37375
mean	1	1.63895	0.971765	1.06962		mean	1	0.919134	0.830771	1.02546		mean	1	1.89374	1.23125	1.41549
sd	0.320438	0.249511	0.172631	0.258616		sd	0.198354	0.0405386	0.146797	0.192053		sd	0.103649	0.284238	0.188285	0.160948
		##	**	**										##	**	**
		AKT mRNA						TP53 mRNA						MAPK3 mRNA
	NC	HUA	Feb 5	PC 400			NC	HUA	Feb 5	PC 400			NC	HUA	Feb 5	PC 400
1	0.798233	1.89685	1.48092	1.57797		1	1.1324	2.15669	1.38602	1.22865		1	0.611278	1.96118	1.47579	1.10283
2	0.739654	1.55234	1.07522	1.38267		2	1.05631	2.26614	1.50064	1.39874		2	0.61516	1.70857	1.52951	1.39696
3	1.13853	2.03617	1.42957	1.38607		3	0.968092	2.18328	1.17404	1.05378		3	0.886272	1.56495	1.2789	1.03498
4	1.20494	1.99557	1.33795	1.38575		4	1.20868	2.0628	1.1004	1.03751		4	0.834047	1.44989	1.16273	1.04786
5	0.851855	1.79452	1.13783	0.933576		5	0.779028	1.43903	1.45018	1.02516		5	1.28182	1.99315	1.15085	1.16062
6	0.969822	1.59995	1.36707	1.54715		6	0.765397	1.32108	1.35587	0.900606		6	1.1847	1.8575	1.10121	1.32705
7	1.12748	2.31035	1.68158	1.37709		7	1.00941	1.41181	1.69995	1.02015		7	1.27556	1.16124	1.36477	0.973918
8	1.16948	2.26108	1.63441	1.79906		8	1.08067	1.6442	1.90633	1.06735		8	1.31116	1.16836	1.14507	1.06182
mean	1	1.93085	1.39307	1.42367		mean	1	1.81063	1.44668	1.09149		mean	1	1.60811	1.2761	1.13826
sd	0.184203	0.277967	0.21395	0.246944		sd	0.158445	0.395369	0.263091	0.153092		sd	0.299039	0.33062	0.163997	0.14929
		##	**	**				##		**				#		*
		MAPK8 mRNA
	NC	HUA	Feb 5	PC 400
1	1.17734	1.33823	1.23868	0.992238
2	1.14564	1.35882	1.35795	1.24306
3	1.19876	1.19829	0.919085	1.16821
4	0.942274	1.98221	0.877817	1.63008
5	0.857073	1.7135	0.897381	0.871693
6	0.60655	1.46474	1.30567	0.933789
7	0.992917	1.51761	1.50236	0.975046
8	1.07945	1.52933	1.49583	1.00204
mean	1	1.51284	1.19935	1.10202
sd	0.198958	0.243876	0.264801	0.245719
		##		*

## Sheet: western blot
		XOD protein						ABCG2 protein
	NC	HUA	Feb 5	PC 400			NC	HUA	Feb 5	PC 400
1	0.969189	1.78679	0.807878	1.15646		1	1.02184	0.935152	0.983286	0.936572
2	0.97276	1.77544	0.803966	1.15212		2	1.11726	1.04681	1.14768	1.06144
3	1.05805	1.70204	0.879144	1.23947		3	0.860904	0.850028	0.877078	0.989601
mean	1	1.75476	0.830329	1.18268		mean	1	0.943997	1.00268	0.995871
sd	0.0503053	0.0460036	0.04232	0.0492289		sd	0.129564	0.0986892	0.136341	0.0626692
		IL-6 protein						p-c-jun/c-jun
	NC	HUA	Feb 5	PC 400			NC	HUA	Feb 5	PC 400
1	1.07214	2.43811	1.87348	1.16278		1	1.0608	1.98506	1.13213	1.6436
2	1.0072	2.29994	1.64561	1.8583		2	1.12102	1.87236	1.31008	1.22768
3	0.920662	2.38518	1.74298	1.39737		3	0.818178	1.85393	1.29666	1.53152
mean	1	2.37441	1.75402	1.47281		mean	1	1.90379	1.24629	1.4676
sd	0.0759938	0.0697122	0.114335	0.353847		sd	0.160316	0.070988	0.0990922	0.215199
