# Supplementary material for: Integrating network pharmacology and experimental validation to clarify the anti-hyperuricemia mechanism of cortex phellodendri in mice
Source: Front Pharmacol. 2022 Nov 10;13:964593. doi: 10.3389/fphar.2022.964593 (PMC9692208; doi:10.3389/fphar.2022.964593)
Supplement: Supplementary file 4 [file Table4.XLSX]

## Sheet: pcr
Well	Fluor	Target	Content	Sample	Cq
A01	SYBR	kidney abcg2	Unkn	N1	22.5
A07	SYBR	kidney abcg2	Unkn	N1	22.44
A02	SYBR	kidney abcg2	Unkn	N2	21.14
A08	SYBR	kidney abcg2	Unkn	N2	21.3
A03	SYBR	kidney abcg2	Unkn	N3	20.93
A09	SYBR	kidney abcg2	Unkn	N3	20.91
A04	SYBR	kidney abcg2	Unkn	N4	32.58
A10	SYBR	kidney abcg2	Unkn	N4	32.35
A11	SYBR	kidney abcg2	Unkn	N5	21.21
A05	SYBR	kidney abcg2	Unkn	N5	21.25
A06	SYBR	kidney abcg2	Unkn	N6	21.04
A12	SYBR	kidney abcg2	Unkn	N6	21.13
B01	SYBR	kidney abcg2	Unkn	HUA1	20.11
B07	SYBR	kidney abcg2	Unkn	HUA1	20.05
B02	SYBR	kidney abcg2	Unkn	HUA2	20.64
B08	SYBR	kidney abcg2	Unkn	HUA2	20.74
B03	SYBR	kidney abcg2	Unkn	HUA3	20.42
B09	SYBR	kidney abcg2	Unkn	HUA3	20.53
B04	SYBR	kidney abcg2	Unkn	HUA4	20.33
B10	SYBR	kidney abcg2	Unkn	HUA4	20.34
B05	SYBR	kidney abcg2	Unkn	HUA5	20.62
B11	SYBR	kidney abcg2	Unkn	HUA5	20.58
B06	SYBR	kidney abcg2	Unkn	HUA6	20.31
B12	SYBR	kidney abcg2	Unkn	HUA6	20.27
C01	SYBR	kidney abcg2	Unkn	Feb1	22.29
C07	SYBR	kidney abcg2	Unkn	Feb1	22.15
C02	SYBR	kidney abcg2	Unkn	Feb2	21.68
C08	SYBR	kidney abcg2	Unkn	Feb2	21.73
C03	SYBR	kidney abcg2	Unkn	Feb3	21.71
C09	SYBR	kidney abcg2	Unkn	Feb3	21.72
C04	SYBR	kidney abcg2	Unkn	Feb4	21.19
C10	SYBR	kidney abcg2	Unkn	Feb4	21.27
C05	SYBR	kidney abcg2	Unkn	Feb5	21.22
C11	SYBR	kidney abcg2	Unkn	Feb5	21.42
C06	SYBR	kidney abcg2	Unkn	Feb6	21.25
C12	SYBR	kidney abcg2	Unkn	Feb6	21.57
D01	SYBR	kidney abcg2	Unkn	PCM1	26.62
D07	SYBR	kidney abcg2	Unkn	PCM1	26.24
D02	SYBR	kidney abcg2	Unkn	PCM2	20.74
D08	SYBR	kidney abcg2	Unkn	PCM2	20.9
D03	SYBR	kidney abcg2	Unkn	PCM3	21.85
D09	SYBR	kidney abcg2	Unkn	PCM3	22.04
D04	SYBR	kidney abcg2	Unkn	PCM4	19.64
D10	SYBR	kidney abcg2	Unkn	PCM4	19.68
D05	SYBR	kidney abcg2	Unkn	PCM5	21.45
D11	SYBR	kidney abcg2	Unkn	PCM5	21.39
D06	SYBR	kidney abcg2	Unkn	PCM6	22.37
D12	SYBR	kidney abcg2	Unkn	PCM6	22.29
E01	SYBR	kidney abcg2	Unkn	PCH1	20.71
E07	SYBR	kidney abcg2	Unkn	PCH1	20.74
E02	SYBR	kidney abcg2	Unkn	PCH2	20.25
E08	SYBR	kidney abcg2	Unkn	PCH2	20.21
E03	SYBR	kidney abcg2	Unkn	PCH3	22.03
E09	SYBR	kidney abcg2	Unkn	PCH3	22.13
E04	SYBR	kidney abcg2	Unkn	PCH4	22.61
E10	SYBR	kidney abcg2	Unkn	PCH4	22.65
E05	SYBR	kidney abcg2	Unkn	PCH5	20.75
E11	SYBR	kidney abcg2	Unkn	PCH5	20.6
E06	SYBR	kidney abcg2	Unkn	PCH6	21.02
E12	SYBR	kidney abcg2	Unkn	PCH6	21.06
